# Supplementary material for: Reversing the Natural Drug Resistance of Gram-Negative Bacteria to Fusidic Acid via Forming Drug–Phospholipid Complex
Source: Bioengineering (Basel). 2024 Feb 11;11(2):177. doi: 10.3390/bioengineering11020177 (PMC10885999; doi:10.3390/bioengineering11020177)
Supplement: Supplementary file 1 [file bioengineering-11-00177-s001.zip]

Archive with 1 entries (1 files):
- bioengineering-2846330-supplementary.pdf
